# Supplementary material for: Stability analysis of roadbed under flood scouring
Source: Sci Rep. 2024 Feb 21;14:4312. doi: 10.1038/s41598-024-54765-8 (PMC11316754; doi:10.1038/s41598-024-54765-8)
Supplement: Supplementary file 1 — Supplementary Information. [file 41598_2024_54765_MOESM1_ESM.zip]

Archive with 7 entries (7 files):
- supplementary material/Curve of fixed river bending Angle - fixed velocity - different water depth - b residual, h residual.pdf
- supplementary material/v1.8-H2-1.6-4ú1⁄4a╚-90-180ú1⁄4K.opju
- supplementary material/V2.2-H2-1.6-4ú1⁄4a╚-90-180ú1⁄4K.opju
- supplementary material/V2.5,H2-1.6-4ú1⁄4a╚90-180ú1⁄4K.opju
- supplementary material/V2.8-H2-1.6-4ú1⁄4a╚90-180ú1⁄4K.opju
- supplementary material/V2-H2-.6-4ú1⁄4a╚-90-180ú1⁄4K.opju
- supplementary material/V3.1-H2-1.6-4ú1⁄4a╚-90-180ú1⁄4K.opju
